# Supplementary material for: Punicalagin and Ketogenic Amino Acids Loaded Organic Lipid Carriers Enhance the Bioavailability, Mitochondrial β-Oxidation, and Ketogenesis in Maturing Adipocytes
Source: Nanomaterials (Basel). 2022 Jan 24;12(3):368. doi: 10.3390/nano12030368 (PMC8839784; doi:10.3390/nano12030368)
Supplement: Supplementary file 1 [file nanomaterials-12-00368-s001.zip]

Archive with 1 entries (1 files):
- nanomaterials-1475599-supplementary.pdf
